# Supplementary material for: Eccentric and Isometric Shoulder Rotation Strength and Range of Motion: Normative Values for Adolescent Competitive Tennis Players
Source: Front Sports Act Living. 2022 Feb 17;4:798255. doi: 10.3389/fspor.2022.798255 (PMC8891455; doi:10.3389/fspor.2022.798255)
Supplement: Supplementary file 1 [file Table_1.xlsx]

## Sheet: Appendix 1
	APPENDIX
	Table A1. Percentiles of the results of the ROM, isometric strength, eccentricER strength, ER/IR and EccER/isometric ratios for male (n=176) and female (n=125) players.
	DOMINANT ARM
	Percentile rank	IR ROM		ER ROM		TROM		Isom IR 0-0				Isom ER 0-0				Isom IR 90-90				Isom ER 90-90				Ecc ER				Isom Abd 0				ER/IR 0		ER/IR 90-90		EccER/IR 90-90
		Male	Female	Male	Female	Male	Female	Male		Female		Male		Female		Male		Female		Male		Female		Male		Female		Male		Female		Male	Female	Male	Female	Male	Female
								ABS	NORM	ABS	NORM	ABS	NORM	ABS	NORM	ABS	NORM	ABS	NORM	ABS	NORM	ABS	NORM	ABS	NORM	ABS	NORM	ABS	NORM	ABS	NORM	RATIO	RATIO	RATIO	RATIO	RATIO	RATIO
	90	72.4	78.0	114.1	114.3	177.0	182.1	199.7	2.9	141.0	2.6	121.5	1.8	92.0	1.7	190.3	2.9	134.3	2.5	121.3	1.8	90.9	1.6	165.7	2.6	121.7	2.3	141.9	2.0	94.4	1.6	0.79	0.85	0.87	0.92	1.37	1.41
	75	64.6	68.5	107.5	107.9	167.6	170.8	168.0	2.6	126.3	2.3	106.6	1.6	81.8	1.5	156.4	2.5	117.9	2.2	105.9	1.6	81.0	1.5	142.8	2.3	110.1	2.0	116.8	1.8	82.5	1.5	0.72	0.75	0.74	0.79	1.12	1.22
	50	57.0	60.5	99.0	99.5	155.5	160.3	136.4	2.3	108.6	2.0	81.3	1.4	72.5	1.3	120.6	2.1	100.0	1.8	81.2	1.4	72.3	1.3	115.4	2.0	98.3	1.8	88.4	1.5	73.5	1.4	0.62	0.67	0.62	0.67	0.96	1.01
	25	49.8	53.8	89.3	90.8	146.5	146.5	104.5	2.0	92.4	1.8	66.5	1.2	63.9	1.2	93.4	1.7	81.0	1.5	65.1	1.2	62.8	1.2	92.0	1.7	85.0	1.5	67.4	1.3	63.3	1.2	0.55	0.61	0.53	0.58	0.82	0.84
	NON DOMINANT ARM
	Percentile rank	IR ROM		ER ROM		TROM		Isom IR 0-0				Isom ER 0-0				Isom IR 90-90				Isom ER 90-90				Ecc ER				Isom Abd 0				ER/IR 0		ER/IR 90-90		EccER/IR 90-90
								Male		Female		Male		Female		Male		Female		Male		Female		Male		Female		Male		Female		Male	Female	Male	Female	Male	Female
		Male	Female	Male	Female	Male	Female	ABS	NORM	ABS	NORM	ABS	NORM	ABS	NORM	ABS	NORM			ABS	NORM	ABS	NORM	ABS	NORM	ABS	NORM	ABS	NORM	ABS	NORM	RATIO	RATIO	RATIO	RATIO	RATIO	RATIO
	90	79.5	88.2	106.5	109.8	177.4	186	187.2	2.6	128.6	2.3	123.0	1.8	93.2	1.7	165.1	2.6	115.8	2.1	115.0	1.7	87.4	1.6	167.8	2.6	129.9	2.4	131.1	1.9	89.0	1.6	0.86	0.92	0.91	1.07	1.47	1.68
	75	73.1	81.5	100.5	102	168.0	178	157.7	2.3	112.2	2.0	104.7	1.6	81.3	1.5	135.1	2.1	96.4	1.8	91.4	1.5	72.8	1.4	137.7	2.2	108.0	2.1	112.0	1.7	79.5	1.4	0.77	0.80	0.80	0.92	1.28	1.41
	50	65.6	69.5	92.5	93.5	156.5	164.5	118.6	2.1	97.9	1.8	83.5	1.4	70.0	1.3	102.4	1.8	82.0	1.5	71.5	1.2	63.0	1.2	111.0	1.9	97.6	1.8	80.9	1.4	69.6	1.3	0.67	0.72	0.67	0.74	1.06	1.20
	25	58	61.8	82.5	86.5	146.4	154.0	92.0	1.8	84.3	1.6	64.6	1.2	61.8	1.2	85.9	1.5	68.0	1.3	57.3	1.0	53.1	0.96	93.4	1.7	85.0	1.5	63.6	1.2	59.0	1.1	0.61	0.65	0.58	0.60	0.95	0.99
	ROM range of motion; TROM total range of motion; Ecc eccentric, Isom isometric; ER external rotation; IR internal rotation; 0–0 0° of abduction; 0° of external rotation; 90–90 90° of abduction; 90° of external rotation; Abd Abduction; ABS absolute strength data; NORM data normalized to body weight; D dominant; ND non-dominant
